# Supplementary material for: Quantifying magnetic anisotropy using X-ray and neutron diffraction
Source: IUCrJ. 2021 Sep 1;8(Pt 5):833–41. doi: 10.1107/S2052252521008290 (PMC8420765; doi:10.1107/S2052252521008290)
Supplement: Supplementary file 1 [file m-08-00833-sup1.cif]

data_cocl
_audit_creation_date               2019-09-16
_audit_creation_method
;
Olex2 1.2
(compiled 2018.05.29 svn.r3508 for OlexSys, GUI svn.r5506)
;
_shelx_SHELXL_version_number       '2016/6'
loop_
  _audit_author_name
  _audit_author_address
 'Jacob Overgaard'
;


Department of Chemistry
Langelandsgade 140
DK-8000 Aarhus C
Denmark
;

_audit_contact_author_address      ?
_audit_contact_author_email        ?
_audit_contact_author_name         'Jacob Overgaard'
_audit_contact_author_phone        ?
_publ_contact_author_id_orcid      ?
_publ_requested_journal            'IUCrJ'
_publ_section_references
;
Dolomanov, O.V., Bourhis, L.J., Gildea, R.J, Howard, J.A.K. & Puschmann, H.
 (2009), J. Appl. Cryst. 42, 339-341.

Sheldrick, G.M. (2015). Acta Cryst. C71, 3-8.
;
_chemical_name_common              ?
_chemical_name_systematic          ?
_chemical_formula_moiety           'C10 H24 Cl2 Co N4 S2'
_chemical_formula_sum              'C10 H24 Cl2 Co N4 S2'
_chemical_formula_weight           394.28
_chemical_melting_point            ?
loop_
  _atom_type_symbol
  _atom_type_description
  _atom_type_scat_dispersion_real
  _atom_type_scat_dispersion_imag
  _atom_type_scat_source
 'C' 'C' -0.0013 0.0001 'International Tables Vol C Tables 4.2.6.8 and 6.1.1.4'
 'H' 'H' 0.0000 0.0000 'International Tables Vol C Tables 4.2.6.8 and 6.1.1.4'
 'Cl' 'Cl' 0.0113 0.0182 'International Tables Vol C Tables 4.2.6.8 and 6.1.1.4'
 'Co' 'Co' 0.0815 0.1311 'International Tables Vol C Tables 4.2.6.8 and 6.1.1.4'
 'N' 'N' -0.0016 0.0003 'International Tables Vol C Tables 4.2.6.8 and 6.1.1.4'
 'S' 'S' 0.0076 0.0139 'International Tables Vol C Tables 4.2.6.8 and 6.1.1.4'

_shelx_space_group_comment
;
The symmetry employed for this shelxl refinement is uniquely defined
by the following loop, which should always be used as a source of
symmetry information in preference to the above space-group names.
They are only intended as comments.
;
_space_group_crystal_system        'monoclinic'
_space_group_IT_number             14
_space_group_name_H-M_alt          'P 1 21/n 1'
_space_group_name_Hall             '-P 2yn'
loop_
  _space_group_symop_operation_xyz
 'x, y, z'
 '-x+1/2, y+1/2, -z+1/2'
 '-x, -y, -z'
 'x-1/2, -y-1/2, z-1/2'

_cell_length_a                     9.9071(4)
_cell_length_b                     12.7019(5)
_cell_length_c                     14.1556(6)
_cell_angle_alpha                  90
_cell_angle_beta                   92.824(2)
_cell_angle_gamma                  90
_cell_volume                       1779.16(13)
_cell_formula_units_Z              4
_cell_measurement_reflns_used    9216
_cell_measurement_temperature    20(2)
_cell_measurement_theta_max      18.57
_cell_measurement_theta_min      2.21
_shelx_estimated_absorpt_T_max     ?
_shelx_estimated_absorpt_T_min     ?
_exptl_absorpt_coefficient_mu      0.094
_exptl_absorpt_correction_T_max    0.9576
_exptl_absorpt_correction_T_min    0.9030
_exptl_absorpt_correction_type     multi-scan
_exptl_absorpt_process_details
;
 SADABS 2016/2: Krause, L., Herbst-Irmer, R., Sheldrick G.M. & Stalke D.,
 J. Appl. Cryst. 48 (2015) 3-10
;
_exptl_absorpt_special_details     ?
_exptl_crystal_colour              yellow
_exptl_crystal_colour_primary      yellow
_exptl_crystal_density_diffrn      1.472
_exptl_crystal_density_meas        ?
_exptl_crystal_density_method      ?
_exptl_crystal_description         block
_exptl_crystal_F_000               820
_exptl_crystal_size_max            0.1
_exptl_crystal_size_mid            0.1
_exptl_crystal_size_min            0.1
_exptl_transmission_factor_max     ?
_exptl_transmission_factor_min     ?
_diffrn_reflns_av_R_equivalents    0.0748
_diffrn_reflns_av_unetI/netI       0.0594
_diffrn_reflns_Laue_measured_fraction_full  1.000
_diffrn_reflns_Laue_measured_fraction_max  0.993
_diffrn_reflns_limit_h_max         33
_diffrn_reflns_limit_h_min         -29
_diffrn_reflns_limit_k_max         39
_diffrn_reflns_limit_k_min         -42
_diffrn_reflns_limit_l_max         47
_diffrn_reflns_limit_l_min         -41
_diffrn_reflns_number              650031
_diffrn_reflns_point_group_measured_fraction_full  1.000
_diffrn_reflns_point_group_measured_fraction_max  0.993
_diffrn_reflns_theta_full          8.578
_diffrn_reflns_theta_max           24.532
_diffrn_reflns_theta_min           0.754
_diffrn_ambient_temperature        20.0
_diffrn_detector_area_resol_mean   ?
_diffrn_measured_fraction_theta_full  1.000
_diffrn_measured_fraction_theta_max  0.993
_diffrn_measurement_device_type    'synchrotron'
_diffrn_measurement_method         ?
_diffrn_radiation_type             synchrotron
_diffrn_radiation_wavelength       0.2486
_diffrn_source                     ?
_reflns_Friedel_coverage           0.000
_reflns_Friedel_fraction_full      .
_reflns_Friedel_fraction_max       .
_reflns_number_gt                  39755
_reflns_number_total               68940
_reflns_special_details
;
 Reflections were merged by SHELXL according to the crystal
 class for the calculation of statistics and refinement.
 
 _reflns_Friedel_fraction is defined as the number of unique
 Friedel pairs measured divided by the number that would be
 possible theoretically, ignoring centric projections and
 systematic absences.
;

_refine_special_details
;
        ?
;
_refine_ls_structure_factor_coef        Fsqd
_refine_ls_matrix_type                  full
_refine_ls_weighting_scheme             calc
_refine_ls_weighting_details
;
        calc w2 = 1/[s^2^(Fo^2^)]
;
_refine_ls_extinction_method            none
_refine_ls_number_reflns                25757
_refine_ls_number_parameters            279
_refine_ls_number_restraints            0
_refine_ls_R_factor_all                 0.07
_refine_ls_R_factor_gt                  0.014
_refine_ls_wR_factor_ref                0.031
_refine_ls_goodness_of_fit_ref          1.021
_refine_ls_shift/su_max                 0

#----------------------------------------------------------------------------#
#                   ATOMIC TYPES, COORDINATES AND THERMAL PARAMETERS         #
#----------------------------------------------------------------------------#

loop_
    _atom_site_label
    _atom_site_type_symbol
    _atom_site_fract_x
    _atom_site_fract_y
    _atom_site_fract_z
    _atom_site_U_iso_or_equiv
    _atom_site_adp_type
    _atom_site_occupancy
    _atom_site_symmetry_multiplicity
Co(01) Co 0.776252(2) 0.7570759(16) 0.5132973(16) 0.005 Uani 1 4
Cl(02) Cl 0.930775(4) 0.811110(3) 0.626713(3) 0.008 Uani 1 4
Cl(03) Cl 0.851971(4) 0.758476(3) 0.365631(3) 0.008 Uani 1 4
S(004) S 0.583861(4) 0.859940(3) 0.531818(3) 0.007 Uani 1 4
S(005) S 0.717352(5) 0.583469(3) 0.555147(3) 0.007 Uani 1 4
N(006) N 0.749841(14) 0.414117(10) 0.447409(11) 0.007 Uani 1 4
N(007) N 0.619969(14) 0.546578(10) 0.376627(10) 0.007 Uani 1 4
N(008) N 0.584101(16) 0.990104(11) 0.678718(11) 0.008 Uani 1 4
N(009) N 0.739622(14) 1.030992(11) 0.567087(11) 0.007 Uani 1 4
C(00A) C 0.694061(15) 0.510899(11) 0.452117(11) 0.006 Uani 1 4
C(00B) C 0.83262(2) 1.086588(15) 0.633504(17) 0.012 Uani 1 4
C(00C) C 0.523570(17) 0.632889(13) 0.383007(13) 0.009 Uani 1 4
C(00D) C 0.641439(14) 0.967982(11) 0.596661(11) 0.006 Uani 1 4
C(00E) C 0.857743(19) 0.379727(15) 0.514693(15) 0.011 Uani 1 4
C(00F) C 0.684759(19) 0.328028(13) 0.392754(15) 0.01 Uani 1 4
C(00G) C 0.56316(2) 1.098108(15) 0.711391(15) 0.011 Uani 1 4
C(00H) C 0.51175(2) 0.909258(16) 0.729726(15) 0.011 Uani 1 4
C(00I) C 0.65058(2) 0.518460(15) 0.279561(13) 0.01 Uani 1 4
C(00J) C 0.783207(19) 1.026896(15) 0.470084(15) 0.011 Uani 1 4
H(00A) H 0.812005 1.1698 0.630365 0.01809(4) Uiso 1 4
H(00B) H 0.935177 1.072463 0.614941 0.01809(4) Uiso 1 4
H(00C) H 0.819249 1.058432 0.704197 0.01809(4) Uiso 1 4
H(00D) H 0.489833 0.637657 0.454053 0.01304(3) Uiso 1 4
H(00E) H 0.438098 0.619008 0.334631 0.01304(3) Uiso 1 4
H(00F) H 0.57147 0.705823 0.365048 0.01304(3) Uiso 1 4
H(00G) H 0.923554 0.445099 0.532175 0.01623(3) Uiso 1 4
H(00H) H 0.914928 0.317754 0.483524 0.01623(3) Uiso 1 4
H(00I) H 0.81426 0.350943 0.577983 0.01623(3) Uiso 1 4
H(00J) H 0.586331 0.352972 0.365827 0.01533(3) Uiso 1 4
H(00K) H 0.674429 0.260415 0.437738 0.01533(3) Uiso 1 4
H(00L) H 0.745752 0.307593 0.33457 0.01533(3) Uiso 1 4
H(00M) H 0.620014 1.110537 0.777266 0.01694(3) Uiso 1 4
H(00N) H 0.457348 1.110506 0.721658 0.01694(3) Uiso 1 4
H(00O) H 0.596588 1.152778 0.659287 0.01694(3) Uiso 1 4
H(00P) H 0.410907 0.900942 0.698609 0.01690(3) Uiso 1 4
H(00Q) H 0.506682 0.931939 0.802776 0.01690(3) Uiso 1 4
H(00R) H 0.564354 0.835335 0.72549 0.01690(3) Uiso 1 4
H(00S) H 0.744964 0.476337 0.280102 0.01512(3) Uiso 1 4
H(00T) H 0.658167 0.588969 0.237897 0.01512(3) Uiso 1 4
H(00U) H 0.571103 0.469348 0.249256 0.01512(3) Uiso 1 4
H(00V) H 0.824198 1.102142 0.45128 0.01600(3) Uiso 1 4
H(00W) H 0.697983 1.008512 0.422788 0.01600(3) Uiso 1 4
H(00X) H 0.85946 0.967073 0.464594 0.01600(3) Uiso 1 4

loop_
    _atom_site_aniso_label
    _atom_site_aniso_U_11
    _atom_site_aniso_U_22
    _atom_site_aniso_U_33
    _atom_site_aniso_U_23
    _atom_site_aniso_U_13
    _atom_site_aniso_U_12
Co(01) 0.005130(8) 0.004028(8) 0.004756(8) -0.000341(6) 0.000123(6) 0.000072(6)
Cl(02) 0.008604(12) 0.006881(11) 0.007834(12) -0.000228(9) -0.002438(9)
-0.000920(8)
Cl(03) 0.009311(12) 0.008733(12) 0.006318(12) -0.000944(9) 0.002232(9)
-0.000732(9)
S(004) 0.005286(11) 0.005694(11) 0.008994(14) -0.002247(9) 0.000240(9)
-0.000098(8)
S(005) 0.011675(14) 0.004705(11) 0.005419(12) -0.000069(9) -0.000641(10)
-0.000954(10)
N(006) 0.00783(3) 0.00497(3) 0.00868(4) -0.00060(3) -0.00098(3) 0.00077(3)
N(007) 0.00708(3) 0.00643(3) 0.00600(3) -0.00042(3) -0.00048(3) 0.00112(3)
N(008) 0.01021(4) 0.00642(3) 0.00662(4) -0.00063(3) 0.00158(3) 0.00055(3)
N(009) 0.00661(3) 0.00611(3) 0.00917(4) 0.00023(3) 0.00054(3) -0.00124(3)
C(00A) 0.00679(4) 0.00472(3) 0.00608(4) -0.00028(3) -0.00033(3) 0.00004(3)
C(00B) 0.00968(5) 0.00916(5) 0.01698(7) -0.00091(5) -0.00303(5) -0.00267(4)
C(00C) 0.00807(4) 0.00785(4) 0.01008(5) 0.00008(4) -0.00044(4) 0.00191(3)
C(00D) 0.00617(3) 0.00486(3) 0.00645(4) -0.00038(3) 0.00041(3) -0.00018(3)
C(00E) 0.01027(5) 0.00865(5) 0.01321(6) 0.00126(4) -0.00269(4) 0.00207(4)
C(00F) 0.01179(5) 0.00631(4) 0.01249(6) -0.00243(4) -0.00012(4) -0.00050(4)
C(00G) 0.01506(6) 0.00881(5) 0.00996(5) -0.00305(4) 0.00018(4) 0.00281(4)
C(00H) 0.01360(6) 0.01130(5) 0.00922(5) 0.00249(4) 0.00365(4) 0.00039(4)
C(00I) 0.01169(5) 0.01193(5) 0.00656(5) -0.00106(4) -0.00007(4) 0.00171(4)
C(00J) 0.01094(5) 0.00971(5) 0.01172(6) 0.00209(4) 0.00430(4) -0.00015(4)


#----------------------------------------------------------------------------#
#                   MULTIPOLE PARAMETERS                                     #
#----------------------------------------------------------------------------#

loop_
    _atom_rho_multipole_atom_label
    _atom_rho_multipole_coeff_Pv
    _atom_rho_multipole_coeff_P00
    _atom_rho_multipole_coeff_P11
    _atom_rho_multipole_coeff_P1-1
    _atom_rho_multipole_coeff_P10
    _atom_rho_multipole_coeff_P20
    _atom_rho_multipole_coeff_P21
    _atom_rho_multipole_coeff_P2-1
    _atom_rho_multipole_coeff_P22
    _atom_rho_multipole_coeff_P2-2
    _atom_rho_multipole_coeff_P30
    _atom_rho_multipole_coeff_P31
    _atom_rho_multipole_coeff_P3-1
    _atom_rho_multipole_coeff_P32
    _atom_rho_multipole_coeff_P3-2
    _atom_rho_multipole_coeff_P33
    _atom_rho_multipole_coeff_P3-3
    _atom_rho_multipole_coeff_P40
    _atom_rho_multipole_coeff_P41
    _atom_rho_multipole_coeff_P4-1
    _atom_rho_multipole_coeff_P42
    _atom_rho_multipole_coeff_P4-2
    _atom_rho_multipole_coeff_P43
    _atom_rho_multipole_coeff_P4-3
    _atom_rho_multipole_coeff_P44
    _atom_rho_multipole_coeff_P4-4
    _atom_rho_multipole_kappa
    _atom_rho_multipole_kappa_prime0
    _atom_rho_multipole_kappa_prime1
    _atom_rho_multipole_kappa_prime2
    _atom_rho_multipole_kappa_prime3
    _atom_rho_multipole_kappa_prime4
Co(01) 6.986(11) 0 0 0 0 -0.013(6) 0.005(6) 0.009(6) -0.023(6) 0.002(6) 0 0 0 0
0 0 0 0.316(6) -0.094(5) 0.099(5) 0.000(5) -0.029(5) 0.009(5) 0.011(5) 0.238(5)
-0.080(5) 1.014928 1 1 1 1 1
Cl(02) 7.40(2) 0 0 0 0.017(9) -0.022(10) 0 0 0 0 0.025(9) 0 0 0 0 0 0 0.007(9) 0
0 0 0 0 0 0 0 0.997974 1 1 1 1 1
Cl(03) 7.30(3) 0 0 0 0.024(10) 0.019(11) 0 0 0 0 0.046(9) 0 0 0 0 0 0 0.017(10)
0 0 0 0 0 0 0 0 0.997974 1 1 1 1 1
S(004) 6.33(3) 0 0.000(10) 0.041(10) -0.049(11) -0.177(11) 0.014(10) 0.007(10)
0.020(10) -0.029(10) 0.106(10) -0.007(9) -0.026(9) 0.043(9) 0.042(10) -0.010(9)
-0.024(9) 0.037(10) 0.005(10) 0.020(9) 0.008(9) 0.004(10) 0.003(10) 0.009(10)
0.015(9) -0.002(9) 0.997855 1 1 1 1 1
S(005) 6.22(3) 0 -0.011(10) 0.021(11) -0.055(11) -0.144(11) -0.041(10) 0.016(10)
0.042(10) 0.018(10) 0.127(11) 0.025(9) -0.024(9) 0.069(10) -0.024(10) -0.017(9)
-0.016(9) 0.056(11) -0.007(10) 0.016(9) -0.010(10) -0.001(10) -0.007(10)
0.018(10) 0.006(9) 0.007(9) 0.997855 1 1 1 1 1
N(006) 4.850(10) 0 0.023(4) 0 0.022(4) -0.022(4) -0.009(3) 0 0.047(4) 0 0.115(5)
-0.007(4) 0 0.117(4) 0 0.015(4) 0 -0.006(6) -0.004(5) 0 0.001(5) 0 -0.015(5) 0
0.013(5) 0 1.008116 1 1 1 1 1
N(007) 4.850(10) 0 0.023(4) 0 0.022(4) -0.022(4) -0.009(3) 0 0.047(4) 0 0.115(5)
-0.007(4) 0 0.117(4) 0 0.015(4) 0 -0.006(6) -0.004(5) 0 0.001(5) 0 -0.015(5) 0
0.013(5) 0 1.008116 1 1 1 1 1
N(008) 4.850(10) 0 0.023(4) 0 0.022(4) -0.022(4) -0.009(3) 0 0.047(4) 0 0.115(5)
-0.007(4) 0 0.117(4) 0 0.015(4) 0 -0.006(6) -0.004(5) 0 0.001(5) 0 -0.015(5) 0
0.013(5) 0 1.008116 1 1 1 1 1
N(009) 4.850(10) 0 0.023(4) 0 0.022(4) -0.022(4) -0.009(3) 0 0.047(4) 0 0.115(5)
-0.007(4) 0 0.117(4) 0 0.015(4) 0 -0.006(6) -0.004(5) 0 0.001(5) 0 -0.015(5) 0
0.013(5) 0 1.008116 1 1 1 1 1
C(00A) 4.157(17) 0 0 0 -0.009(7) 0.094(6) 0 0 -0.161(6) 0 0.252(8) 0 0 0.200(8)
0 0 0 -0.026(10) 0 0 -0.026(9) 0 0 0 0.032(9) 0 0.995646 1 1 1 1 1
C(00B) 4.658(12) 0 0 0 -0.086(4) -0.090(4) 0 0 0 0 0.311(5) 0 0 0 0 0 -0.179(4)
0.080(5) 0 0 0 0 0 0.076(5) 0 0 0.93628 1 1 1 1 1
C(00C) 4.658(12) 0 0 0 -0.086(4) -0.090(4) 0 0 0 0 0.311(5) 0 0 0 0 0 -0.179(4)
0.080(5) 0 0 0 0 0 0.076(5) 0 0 0.93628 1 1 1 1 1
C(00D) 4.157(17) 0 0 0 -0.009(7) 0.094(6) 0 0 -0.161(6) 0 0.252(8) 0 0 0.200(8)
0 0 0 -0.026(10) 0 0 -0.026(9) 0 0 0 0.032(9) 0 0.995646 1 1 1 1 1
C(00E) 4.658(12) 0 0 0 -0.086(4) -0.090(4) 0 0 0 0 0.311(5) 0 0 0 0 0 -0.179(4)
0.080(5) 0 0 0 0 0 0.076(5) 0 0 0.93628 1 1 1 1 1
C(00F) 4.658(12) 0 0 0 -0.086(4) -0.090(4) 0 0 0 0 0.311(5) 0 0 0 0 0 -0.179(4)
0.080(5) 0 0 0 0 0 0.076(5) 0 0 0.93628 1 1 1 1 1
C(00G) 4.658(12) 0 0 0 -0.086(4) -0.090(4) 0 0 0 0 0.311(5) 0 0 0 0 0 -0.179(4)
0.080(5) 0 0 0 0 0 0.076(5) 0 0 0.93628 1 1 1 1 1
C(00H) 4.658(12) 0 0 0 -0.086(4) -0.090(4) 0 0 0 0 0.311(5) 0 0 0 0 0 -0.179(4)
0.080(5) 0 0 0 0 0 0.076(5) 0 0 0.93628 1 1 1 1 1
C(00I) 4.658(12) 0 0 0 -0.086(4) -0.090(4) 0 0 0 0 0.311(5) 0 0 0 0 0 -0.179(4)
0.080(5) 0 0 0 0 0 0.076(5) 0 0 0.93628 1 1 1 1 1
C(00J) 4.658(12) 0 0 0 -0.086(4) -0.090(4) 0 0 0 0 0.311(5) 0 0 0 0 0 -0.179(4)
0.080(5) 0 0 0 0 0 0.076(5) 0 0 0.93628 1 1 1 1 1
H(00A) 0.825(4) 0 0 0 0.080(3) 0 0 0 0 0 0 0 0 0 0 0 0 0 0 0 0 0 0 0 0 0 1.1
1.18 1.18 1.18 1.18 1.18
H(00B) 0.825(4) 0 0 0 0.080(3) 0 0 0 0 0 0 0 0 0 0 0 0 0 0 0 0 0 0 0 0 0 1.1
1.18 1.18 1.18 1.18 1.18
H(00C) 0.825(4) 0 0 0 0.080(3) 0 0 0 0 0 0 0 0 0 0 0 0 0 0 0 0 0 0 0 0 0 1.1
1.18 1.18 1.18 1.18 1.18
H(00D) 0.825(4) 0 0 0 0.080(3) 0 0 0 0 0 0 0 0 0 0 0 0 0 0 0 0 0 0 0 0 0 1.1
1.18 1.18 1.18 1.18 1.18
H(00E) 0.825(4) 0 0 0 0.080(3) 0 0 0 0 0 0 0 0 0 0 0 0 0 0 0 0 0 0 0 0 0 1.1
1.18 1.18 1.18 1.18 1.18
H(00F) 0.825(4) 0 0 0 0.080(3) 0 0 0 0 0 0 0 0 0 0 0 0 0 0 0 0 0 0 0 0 0 1.1
1.18 1.18 1.18 1.18 1.18
H(00G) 0.825(4) 0 0 0 0.080(3) 0 0 0 0 0 0 0 0 0 0 0 0 0 0 0 0 0 0 0 0 0 1.1
1.18 1.18 1.18 1.18 1.18
H(00H) 0.825(4) 0 0 0 0.080(3) 0 0 0 0 0 0 0 0 0 0 0 0 0 0 0 0 0 0 0 0 0 1.1
1.18 1.18 1.18 1.18 1.18
H(00I) 0.825(4) 0 0 0 0.080(3) 0 0 0 0 0 0 0 0 0 0 0 0 0 0 0 0 0 0 0 0 0 1.1
1.18 1.18 1.18 1.18 1.18
H(00J) 0.825(4) 0 0 0 0.080(3) 0 0 0 0 0 0 0 0 0 0 0 0 0 0 0 0 0 0 0 0 0 1.1
1.18 1.18 1.18 1.18 1.18
H(00K) 0.825(4) 0 0 0 0.080(3) 0 0 0 0 0 0 0 0 0 0 0 0 0 0 0 0 0 0 0 0 0 1.1
1.18 1.18 1.18 1.18 1.18
H(00L) 0.825(4) 0 0 0 0.080(3) 0 0 0 0 0 0 0 0 0 0 0 0 0 0 0 0 0 0 0 0 0 1.1
1.18 1.18 1.18 1.18 1.18
H(00M) 0.825(4) 0 0 0 0.080(3) 0 0 0 0 0 0 0 0 0 0 0 0 0 0 0 0 0 0 0 0 0 1.1
1.18 1.18 1.18 1.18 1.18
H(00N) 0.825(4) 0 0 0 0.080(3) 0 0 0 0 0 0 0 0 0 0 0 0 0 0 0 0 0 0 0 0 0 1.1
1.18 1.18 1.18 1.18 1.18
H(00O) 0.825(4) 0 0 0 0.080(3) 0 0 0 0 0 0 0 0 0 0 0 0 0 0 0 0 0 0 0 0 0 1.1
1.18 1.18 1.18 1.18 1.18
H(00P) 0.825(4) 0 0 0 0.080(3) 0 0 0 0 0 0 0 0 0 0 0 0 0 0 0 0 0 0 0 0 0 1.1
1.18 1.18 1.18 1.18 1.18
H(00Q) 0.825(4) 0 0 0 0.080(3) 0 0 0 0 0 0 0 0 0 0 0 0 0 0 0 0 0 0 0 0 0 1.1
1.18 1.18 1.18 1.18 1.18
H(00R) 0.825(4) 0 0 0 0.080(3) 0 0 0 0 0 0 0 0 0 0 0 0 0 0 0 0 0 0 0 0 0 1.1
1.18 1.18 1.18 1.18 1.18
H(00S) 0.825(4) 0 0 0 0.080(3) 0 0 0 0 0 0 0 0 0 0 0 0 0 0 0 0 0 0 0 0 0 1.1
1.18 1.18 1.18 1.18 1.18
H(00T) 0.825(4) 0 0 0 0.080(3) 0 0 0 0 0 0 0 0 0 0 0 0 0 0 0 0 0 0 0 0 0 1.1
1.18 1.18 1.18 1.18 1.18
H(00U) 0.825(4) 0 0 0 0.080(3) 0 0 0 0 0 0 0 0 0 0 0 0 0 0 0 0 0 0 0 0 0 1.1
1.18 1.18 1.18 1.18 1.18
H(00V) 0.825(4) 0 0 0 0.080(3) 0 0 0 0 0 0 0 0 0 0 0 0 0 0 0 0 0 0 0 0 0 1.1
1.18 1.18 1.18 1.18 1.18
H(00W) 0.825(4) 0 0 0 0.080(3) 0 0 0 0 0 0 0 0 0 0 0 0 0 0 0 0 0 0 0 0 0 1.1
1.18 1.18 1.18 1.18 1.18
H(00X) 0.825(4) 0 0 0 0.080(3) 0 0 0 0 0 0 0 0 0 0 0 0 0 0 0 0 0 0 0 0 0 1.1
1.18 1.18 1.18 1.18 1.18

loop_
    _atom_local_axes_atom_label
    _atom_local_axes_atom0
    _atom_local_axes_ax1
    _atom_local_axes_atom1
    _atom_local_axes_atom2
    _atom_local_axes_ax2
CO(01) DUM* Z CO(01) DUM0 Y
CL(02) CO(01) Z CL(02) H(00X) Y
CL(03) CO(01) Z CL(03) H(00F) Y
S(004) C(00D) Z S(004) CO(01) Y
S(005) C(00A) Z S(005) CO(01) Y
N(006) C(00A) Z N(006) DUM7 X
N(007) C(00A) Z N(007) DUM6 X
N(008) C(00D) Z N(008) DUM4 X
N(009) C(00D) Z N(009) DUM2 X
C(00A) S(005) Z C(00A) N(006) Y
C(00B) N(009) Z C(00B) H(00B) Y
C(00C) N(007) Z C(00C) H(00F) Y
C(00D) S(004) Z C(00D) N(008) Y
C(00E) N(006) Z C(00E) H(00I) Y
C(00F) N(006) Z C(00F) H(00K) Y
C(00G) N(008) Z C(00G) H(00N) Y
C(00H) N(008) Z C(00H) H(00P) Y
C(00I) N(007) Z C(00I) H(00T) Y
C(00J) N(009) Z C(00J) H(00W) Y
H(00A) C(00B) Z H(00A) H(00B) Y
H(00B) C(00B) Z H(00B) H(00A) Y
H(00C) C(00B) Z H(00C) H(00A) Y
H(00D) C(00C) Z H(00D) H(00E) Y
H(00E) C(00C) Z H(00E) H(00D) Y
H(00F) C(00C) Z H(00F) H(00E) Y
H(00G) C(00E) Z H(00G) H(00H) Y
H(00H) C(00E) Z H(00H) H(00G) Y
H(00I) C(00E) Z H(00I) H(00H) Y
H(00J) C(00F) Z H(00J) H(00L) Y
H(00K) C(00F) Z H(00K) H(00J) Y
H(00L) C(00F) Z H(00L) H(00J) Y
H(00M) C(00G) Z H(00M) H(00O) Y
H(00N) C(00G) Z H(00N) H(00O) Y
H(00O) C(00G) Z H(00O) H(00M) Y
H(00P) C(00H) Z H(00P) H(00Q) Y
H(00Q) C(00H) Z H(00Q) H(00P) Y
H(00R) C(00H) Z H(00R) H(00P) Y
H(00S) C(00I) Z H(00S) H(00U) Y
H(00T) C(00I) Z H(00T) H(00U) Y
H(00U) C(00I) Z H(00U) H(00T) Y
H(00V) C(00J) Z H(00V) H(00X) Y
H(00W) C(00J) Z H(00W) H(00V) Y
H(00X) C(00J) Z H(00X) H(00V) Y


#----------------------------------------------------------------------------#
#                   MOLECULAR GEOMETRY                                       #
#----------------------------------------------------------------------------#

loop_
    _geom_bond_atom_site_label_1
    _geom_bond_atom_site_label_2
    _geom_bond_distance
    _geom_bond_site_symmetry_1
    _geom_bond_site_symmetry_2
    _geom_bond_publ_flag
CO(01) CL(02) 2.26935(5) 1_555 1_555 yes
CO(01) CL(03) 2.25542(5) 1_555 1_555 yes
CO(01) S(004) 2.33625(5) 1_555 1_555 yes
CO(01) S(005) 2.36393(5) 1_555 1_555 yes
S(004) C(00D) 1.73194(15) 1_555 1_555 yes
S(005) C(00A) 1.73114(16) 1_555 1_555 yes


loop_
    _geom_angle_atom_site_label_1
    _geom_angle_atom_site_label_2
    _geom_angle_atom_site_label_3
    _geom_angle
    _geom_angle_site_symmetry_1
    _geom_angle_site_symmetry_2
    _geom_angle_site_symmetry_3
    _geom_angle_publ_flag
CL(02) CO(01) CL(03) 114.1860(18) 1_555 1_555 1_555 yes
CL(02) CO(01) S(004) 106.0885(18) 1_555 1_555 1_555 yes
CL(02) CO(01) S(005) 105.7281(18) 1_555 1_555 1_555 yes
CL(03) CO(01) S(004) 114.2076(19) 1_555 1_555 1_555 yes
CL(03) CO(01) S(005) 109.6999(18) 1_555 1_555 1_555 yes
S(004) CO(01) S(005) 106.3043(18) 1_555 1_555 1_555 yes


data_cobr
_audit_creation_date           '14-May-21 T16:49:10-00:00'
_audit_creation_method         'XD routine XDCIF'
_audit_conform_dict_name        cif_core.dic
_audit_conform_dict_version     2.3
_audit_conform_dict_location    ftp://ftp.iucr.org/pub/cif_core.dic
loop_
  _audit_author_name
  _audit_author_address
 'Jacob Overgaard'
;


Department of Chemistry
Langelandsgade 140
DK-8000 Aarhus C
Denmark
;

_audit_contact_author_address      ?
_audit_contact_author_email        ?
_audit_contact_author_name         'Jacob Overgaard'
_audit_contact_author_phone        ?
_publ_contact_author_id_orcid      ?
_publ_requested_journal            IUCrJ
_publ_section_references
;
 Volkov, A., Macchi, P., Farrugia, L. J., Gatti, C.,
 Mallinson, P. R.; Richter, T. and Koritsanszky, T. (2006)
 XD2006 - a computer program for multipole refinement,
 topological analysis and evaluation of intermolecular
 energies from experimental and theoretical structure factors.
;
_chemical_name_common              ?
_chemical_name_systematic          ?
_chemical_formula_moiety           'C10 H24 Br2 Co N4 S2'
_chemical_formula_sum              'C10 H24 Br2 Co N4 S2'
_chemical_formula_weight           483.18
_chemical_melting_point            ?
loop_
  _atom_type_symbol
  _atom_type_description
  _atom_type_scat_dispersion_real
  _atom_type_scat_dispersion_imag
  _atom_type_scat_source
 'C' 'C' -0.0013 0.0001 'International Tables Vol C Tables 4.2.6.8 and 6.1.1.4'
 'H' 'H' 0.0000 0.0000 'International Tables Vol C Tables 4.2.6.8 and 6.1.1.4'
 'Co' 'Co' 0.0815 0.1311 'International Tables Vol C Tables 4.2.6.8 and 6.1.1.4'
 'N' 'N' -0.0016 0.0003 'International Tables Vol C Tables 4.2.6.8 and 6.1.1.4'
 'S' 'S' 0.0076 0.0139 'International Tables Vol C Tables 4.2.6.8 and 6.1.1.4'

_space_group_crystal_system        'monoclinic'
_space_group_IT_number             14
_space_group_name_H-M_alt          'P 1 21/n 1'
_space_group_name_Hall             '-P 2yn'
loop_
  _space_group_symop_operation_xyz
 'x, y, z'
 '-x+1/2, y+1/2, -z+1/2'
 '-x, -y, -z'
 'x+1/2, -y+1/2, z+1/2'

_cell_length_a                     9.798(4)
_cell_length_b                     12.961(8)
_cell_length_c                     14.636(6)
_cell_angle_alpha                  90
_cell_angle_beta                   92.363(8)
_cell_angle_gamma                  90
_cell_volume                       1856.9(16)
_cell_formula_units_Z              4
_cell_measurement_reflns_used      9630
_cell_measurement_temperature    20(2)
_cell_measurement_theta_max        17.58
_cell_measurement_theta_min        2.21
_exptl_absorpt_correction_T_max    0.9576
_exptl_absorpt_correction_T_min    0.9030
_exptl_absorpt_correction_type     multi-scan
_exptl_absorpt_process_details
;
 SADABS 2016/2: Krause, L., Herbst-Irmer, R., Sheldrick G.M. & Stalke D.,
 J. Appl. Cryst. 48 (2015) 3-10
;
_exptl_crystal_density_meas        ?
_exptl_crystal_density_method      ?
_exptl_crystal_colour              yellow
_exptl_crystal_colour_primary      yellow
_exptl_crystal_description         block
_exptl_crystal_size_max            ?
_exptl_crystal_size_mid            ?
_exptl_crystal_size_min            ?
_diffrn_reflns_number              695086
_diffrn_reflns_reduction_process
;
 Scaled and merged with Sortav
 R.H. Blessing, (1987) Cryst. Rev. 1, 3-58
 R.H. Blessing, (1989) J. Appl. Cryst. 22, 396-397
;
_diffrn_radiation_wavelength       0.24860
_diffrn_reflns_theta_full          8.578
_diffrn_reflns_theta_max           24.520
_diffrn_reflns_theta_min           0.734
_diffrn_reflns_limit_h_max         28
_diffrn_reflns_limit_h_min         -32
_diffrn_reflns_limit_k_max         43
_diffrn_reflns_limit_k_min         -33
_diffrn_reflns_limit_l_max         48
_diffrn_reflns_limit_l_min         -43
_diffrn_reflns_av_R_equivalents    0.0684
_diffrn_reflns_Laue_measured_fraction_full  0.999
_diffrn_reflns_Laue_measured_fraction_max  0.999
_diffrn_measurement_device_type    'synchrotron'
_diffrn_measured_fraction_theta_full 1.000
_diffrn_measurement_method         ?
_diffrn_radiation_type             synchrotron
_diffrn_ambient_temperature        20.0


_refine_special_details
;
        ?
;
_refine_ls_structure_factor_coef        Fsqd
_refine_ls_matrix_type                  full
_refine_ls_weighting_scheme             calc
_refine_ls_weighting_details
;
        calc w2 = 1/[s^2^(Fo^2^)]
;
_refine_ls_extinction_method            none
_refine_ls_number_reflns                26535
_refine_ls_number_parameters            315
_refine_ls_number_restraints            0
_refine_ls_R_factor_all                 0.056
_refine_ls_R_factor_gt                  0.014
_refine_ls_wR_factor_ref                0.029
_refine_ls_goodness_of_fit_ref          0.993
_refine_ls_shift/su_max                 0.00001

loop_
_atom_site_label
_atom_site_fract_x
_atom_site_fract_y
_atom_site_fract_z
_atom_site_occupancy
_atom_site_symmetry_multiplicity
_atom_site_U_iso_or_equiv
BR(1)   0.135757(5)    0.252140(4)    0.638058(4)    1    4    0.006
BR(2)   0.065725(5)    0.193389(5)    0.369338(4)    1    4    0.006
CO(1)   0.227864(3)    0.248045(3)    0.488470(2)    1    4    0.005
S(1)    0.291052(7)    0.416212(5)    0.447714(4)    1    4    0.007
S(2)    0.417238(6)    0.143396(5)    0.468000(5)    1    4    0.007
N(1)    0.25467(2)     0.581262(17)   0.552539(14)   1    4    0.007
N(2)    0.38465(2)     0.451494(17)   0.621403(13)   1    4    0.007
N(3)    0.25896(2)    -0.026455(17)   0.467010(14)   1    4    0.007
N(4)    0.37387(2)     0.005188(18)   0.334528(14)   1    4    0.009
C(1)    0.31177(2)     0.486789(17)   0.548005(14)   1    4    0.006
C(2)    0.14593(3)     0.61478(2)     0.487671(18)   1    4    0.010
C(3)    0.31738(3)     0.66558(2)     0.606841(19)   1    4    0.010
C(4)    0.48357(2)     0.36775(2)     0.615738(17)   1    4    0.009
C(5)    0.35058(3)     0.47832(2)     0.715017(16)   1    4    0.010
C(6)    0.34373(2)     0.032804(18)   0.419994(14)   1    4    0.006
C(7)    0.42557(4)     0.07976(3)     0.26928(2)     1    4    0.014
C(8)    0.38020(3)    -0.10277(2)     0.30495(2)     1    4    0.013
C(9)    0.25285(3)    -0.01970(2)     0.566503(18)   1    4    0.010
C(10)   0.14743(3)    -0.08541(2)     0.42206(2)     1    4    0.011
H(2A)   0.185443       0.649532       0.427366       1    4    0.01446(4)
H(2B)   0.083429       0.670944       0.520498       1    4    0.01446(4)
H(2C)   0.082591       0.550549       0.466308       1    4    0.01446(4)
H(3A)   0.326641       0.732742       0.564212       1    4    0.01485(5)
H(3B)   0.420157       0.645138       0.628704       1    4    0.01485(5)
H(3C)   0.255544       0.684841       0.663556       1    4    0.01485(5)
H(4A)   0.517688       0.362317       0.546888       1    4    0.01316(4)
H(4B)   0.438584       0.295973       0.636167       1    4    0.01316(4)
H(4C)   0.567345       0.385347       0.663133       1    4    0.01316(4)
H(5A)   0.425587       0.527633       0.748571       1    4    0.01522(5)
H(5B)   0.346083       0.407632       0.753457       1    4    0.01522(5)
H(5C)   0.253263       0.51701        0.71454        1    4    0.01522(5)
H(7A)   0.535231       0.085761       0.274863       1    4    0.02038(6)
H(7B)   0.383004       0.154725       0.282164       1    4    0.02038(6)
H(7C)   0.394939       0.052736       0.20193        1    4    0.02038(6)
H(8A)   0.298395      -0.123093       0.256903       1    4    0.01886(5)
H(8B)   0.378404      -0.152898       0.363578       1    4    0.01886(5)
H(8C)   0.475662      -0.112971       0.272135       1    4    0.01886(5)
H(9A)   0.350365       0.004347       0.595796       1    4    0.01456(4)
H(9B)   0.226518      -0.09468        0.59216        1    4    0.01456(4)
H(9C)   0.17886        0.036548       0.586479       1    4    0.01456(4)
H(10A)  0.128457      -0.058042       0.35323        1    4    0.01689(5)
H(10B)  0.055374      -0.075345       0.458827       1    4    0.01689(5)
H(10C)  0.170348      -0.166558       0.41867        1    4    0.01689(5)

##
#  Local CIF definition in XD - coordinates of dummy atoms
##

loop_
_atom_local_dummy_label
_atom_local_dummy_fract_x
_atom_local_dummy_fract_y
_atom_local_dummy_fract_z
DUM0    0.13138592     0.2289258      0.50052318
DUM1    0.23939195     0.19321405     0.44132884

loop_
_atom_site_aniso_label
_atom_site_aniso_U_11
_atom_site_aniso_U_22
_atom_site_aniso_U_33
_atom_site_aniso_U_12
_atom_site_aniso_U_13
_atom_site_aniso_U_23
BR(1) 0.00717(2) 0.00656(2) 0.00545(2) -0.000062(15) 0.000980(15) -0.000408(15)
BR(2) 0.00690(2) 0.00600(2) 0.00615(2) -0.000521(15) -0.001268(14) -0.000667(15)
CO(1) 0.005187(11) 0.004078(12) 0.004913(11) 0.000080(10) 0.000028(9)
-0.000383(10)
S(1) 0.010302(18) 0.004581(18) 0.005170(16) -0.000414(14) -0.000084(13)
-0.000283(13)
S(2) 0.005543(16) 0.005215(18) 0.009608(19) -0.000169(13) 0.000499(13)
-0.001355(15)
N(1) 0.00833(5) 0.00514(5) 0.00743(5) 0.00111(4) -0.00134(4) -0.00089(4)
N(2) 0.00785(5) 0.00655(5) 0.00588(5) 0.00138(4) -0.00065(4) -0.00023(4)
N(3) 0.00722(5) 0.00632(6) 0.00807(5) -0.00116(4) 0.00038(4) 0.00030(4)
N(4) 0.01288(6) 0.00693(6) 0.00615(5) 0.00084(5) 0.00138(5) -0.00047(4)
C(1) 0.00715(5) 0.00484(6) 0.00566(5) 0.00030(4) -0.00033(4) -0.00031(4)
C(2) 0.01027(6) 0.00850(7) 0.00995(7) 0.00250(6) -0.00197(5) -0.00007(6)
C(3) 0.01199(7) 0.00650(7) 0.01108(7) -0.00005(6) -0.00088(6) -0.00252(6)
C(4) 0.00852(6) 0.00786(7) 0.00985(6) 0.00203(5) -0.00069(5) 0.00028(6)
C(5) 0.01300(7) 0.01120(8) 0.00619(6) 0.00209(6) -0.00030(5) -0.00078(6)
C(6) 0.00719(5) 0.00508(6) 0.00633(5) -0.00001(4) 0.00047(4) -0.00030(4)
C(7) 0.01965(10) 0.01272(10) 0.00867(7) 0.00142(8) 0.00376(7) 0.00307(7)
C(8) 0.01873(10) 0.00899(8) 0.00998(7) 0.00244(7) 0.00030(7) -0.00326(6)
C(9) 0.01121(7) 0.00915(8) 0.00900(6) 0.00016(6) 0.00311(5) 0.00089(6)
C(10) 0.00960(7) 0.00831(8) 0.01569(9) -0.00243(6) -0.00152(6) -0.00049(7)

loop_
_geom_bond_atom_site_label_1
_geom_bond_atom_site_label_2
_geom_bond_distance
_geom_bond_site_symmetry_1
_geom_bond_site_symmetry_2
_geom_bond_publ_flag
BR(1)    CO(1)     2.40284(6)          1_555     1_555     yes
BR(2)    CO(1)     2.41603(6)          1_555     1_555     yes
CO(1)    S(1)      2.34945(8)          1_555     1_555     yes
CO(1)    S(2)      2.32758(7)          1_555     1_555     yes


loop_
_geom_angle_atom_site_label_1
_geom_angle_atom_site_label_2
_geom_angle_atom_site_label_3
_geom_angle
_geom_angle_site_symmetry_1
_geom_angle_site_symmetry_2
_geom_angle_site_symmetry_3
_geom_angle_publ_flag
BR(1)    CO(1)     BR(2)     113.804(2)        1_555    1_555    1_555    yes
BR(1)    CO(1)     S(1)      108.884(2)        1_555    1_555    1_555    yes
BR(1)    CO(1)     S(2)      117.482(2)        1_555    1_555    1_555    yes
BR(2)    CO(1)     S(1)      105.132(2)        1_555    1_555    1_555    yes
BR(2)    CO(1)     S(2)      103.895(2)        1_555    1_555    1_555    yes
S(1)     CO(1)     S(2)      106.744(3)        1_555    1_555    1_555    yes

loop_
_atom_rho_multipole_atom_label
_atom_rho_multipole_coeff_Pv
_atom_rho_multipole_coeff_P00
_atom_rho_multipole_coeff_P11
_atom_rho_multipole_coeff_P1-1
_atom_rho_multipole_coeff_P10
_atom_rho_multipole_coeff_P20
_atom_rho_multipole_coeff_P21
_atom_rho_multipole_coeff_P2-1
_atom_rho_multipole_coeff_P22
_atom_rho_multipole_coeff_P2-2
_atom_rho_multipole_coeff_P30
_atom_rho_multipole_coeff_P31
_atom_rho_multipole_coeff_P3-1
_atom_rho_multipole_coeff_P32
_atom_rho_multipole_coeff_P3-2
_atom_rho_multipole_coeff_P33
_atom_rho_multipole_coeff_P3-3
_atom_rho_multipole_coeff_P40
_atom_rho_multipole_coeff_P41
_atom_rho_multipole_coeff_P4-1
_atom_rho_multipole_coeff_P42
_atom_rho_multipole_coeff_P4-2
_atom_rho_multipole_coeff_P43
_atom_rho_multipole_coeff_P4-3
_atom_rho_multipole_coeff_P44
_atom_rho_multipole_coeff_P4-4
_atom_rho_multipole_kappa
_atom_rho_multipole_kappa_prime0
_atom_rho_multipole_kappa_prime1
_atom_rho_multipole_kappa_prime2
_atom_rho_multipole_kappa_prime3
_atom_rho_multipole_kappa_prime4
_atom_rho_multipole_radial_slater_n0
_atom_rho_multipole_radial_slater_zeta0
_atom_rho_multipole_radial_slater_n1
_atom_rho_multipole_radial_slater_zeta1
_atom_rho_multipole_radial_slater_n2
_atom_rho_multipole_radial_slater_zeta2
_atom_rho_multipole_radial_slater_n3
_atom_rho_multipole_radial_slater_zeta3
_atom_rho_multipole_radial_slater_n4
_atom_rho_multipole_radial_slater_zeta4
BR(1) 7.11(5) 0 0 0 0.070(15)
-0.021(18) 0 0 0 0
0.079(14) 0 0 0 0 0 0
0.085(16) 0 0 0 0 0 0 0 0
1.040(3) 1 1 1 1 1
6 4.7318285714286 6 4.7318285714286 6 4.7318285714286 6 4.7318285714286 6
4.7318285714286
BR(2) 7.40(4) 0 0 0 -0.010(15)
-0.012(16) 0 0 0 0
0.076(13) 0 0 0 0 0 0
0.014(14) 0 0 0 0 0 0 0 0
1.040(3) 1 1 1 1 1
6 4.7318285714286 6 4.7318285714286 6 4.7318285714286 6 4.7318285714286 6
4.7318285714286
CO(1) 7.43(3) 0 0 0 0
-0.014(9) -0.039(9) 0.010(8) -0.029(8) 0.004(8)
0 0 0 0 0 0 0
0.229(8) 0.087(8) 0.090(8) 0.031(8) 0.039(8) -0.065(8) -0.055(8) 0.270(7)
0.025(7)
0.9818(19) 1 1 1 1 1
4 7.9036 4 7.9036 4 7.9036 4 7.9036 4 7.9036
S(1) 6.10(4) 0 0 0.077(15) -0.091(15)
-0.155(15) 0 0.029(13) 0.007(13) 0
0.113(14) 0 -0.018(13) 0.052(13) 0 0 -0.024(12)
0.041(14) 0 0.036(13) -0.043(13) 0 0 0.016(13) 0.007(12) 0
1.023(2) 1 1 1 1 1
4 3.8512666666667 4 3.8512666666667 4 3.8512666666667 4 3.8512666666667 4
3.8512666666667
S(2) 6.26(4) 0 0 -0.010(13) -0.077(15)
-0.163(15) 0 0.025(13) 0.035(14) 0
0.102(14) 0 -0.017(13) 0.056(13) 0 0 -0.030(12)
0.052(14) 0 0.063(13) 0.019(13) 0 0 0.006(13) 0.036(12) 0
1.023(2) 1 1 1 1 1
4 3.8512666666667 4 3.8512666666667 4 3.8512666666667 4 3.8512666666667 4
3.8512666666667
N(1) 4.82(3) 0 0 -0.004(5) 0.023(6)
-0.014(5) 0 0.008(5) -0.035(5) 0
0.112(6) 0 -0.000(5) -0.046(5) 0 0 -0.010(5)
0.007(8) 0 0.007(6) 0.011(7) 0 0 0.005(7) 0.010(6) 0
1.005(2) 1 1 1 1 1
2 3.83936 2 3.83936 2 3.83936 3 3.83936 4 3.83936
N(2) 4.8221 0 0 -0.0044 0.0226
-0.0138 0 0.0077 -0.0345 0
0.1117 0 -0.0004 -0.0457 0 0 -0.0096
0.0072 0 0.007 0.0108 0 0 0.0046 0.0102 0
1.005(2) 1 1 1 1 1
2 3.83936 2 3.83936 2 3.83936 3 3.83936 4 3.83936
N(3) 4.8221 0 0 -0.0044 0.0226
-0.0138 0 0.0077 -0.0345 0
0.1117 0 -0.0004 -0.0457 0 0 -0.0096
0.0072 0 0.007 0.0108 0 0 0.0046 0.0102 0
1.005(2) 1 1 1 1 1
2 3.83936 2 3.83936 2 3.83936 3 3.83936 4 3.83936
N(4) 4.8221 0 0 -0.0044 0.0226
-0.0138 0 0.0077 -0.0345 0
0.1117 0 -0.0004 -0.0457 0 0 -0.0096
0.0072 0 0.007 0.0108 0 0 0.0046 0.0102 0
1.005(2) 1 1 1 1 1
2 3.83936 2 3.83936 2 3.83936 3 3.83936 4 3.83936
C(1) 4.20(4) 0 0 0 0.014(10)
0.101(9) 0 0 -0.168(9) 0
0.306(12) 0 0 0.230(11) 0 0 0
-0.046(14) 0 0 -0.035(12) 0 0 0 -0.012(11) 0
0.995(4) 1 1 1 1 1
2 3.1762 2 3.1762 2 3.1762 3 3.1762 4 3.1762
C(2) 4.68(3) 0 0 0 -0.073(5)
-0.094(5) 0 0 0 0
0.339(6) 0 0 0 0 0 -0.203(6)
0.115(7) 0 0 0 0 0 0.071(7) 0 0
0.937(2) 1 1 1 1 1
2 3.1762 2 3.1762 2 3.1762 3 3.1762 4 3.1762
C(3) 4.6792 0 0 0 -0.0725
-0.094 0 0 0 0
0.3386 0 0 0 0 0 -0.2029
0.1151 0 0 0 0 0 0.0711 0 0
0.937(2) 1 1 1 1 1
2 3.1762 2 3.1762 2 3.1762 3 3.1762 4 3.1762
C(4) 4.6792 0 0 0 -0.0725
-0.094 0 0 0 0
0.3386 0 0 0 0 0 -0.2029
0.1151 0 0 0 0 0 0.0711 0 0
0.937(2) 1 1 1 1 1
2 3.1762 2 3.1762 2 3.1762 3 3.1762 4 3.1762
C(5) 4.6792 0 0 0 -0.0725
-0.094 0 0 0 0
0.3386 0 0 0 0 0 -0.2029
0.1151 0 0 0 0 0 0.0711 0 0
0.937(2) 1 1 1 1 1
2 3.1762 2 3.1762 2 3.1762 3 3.1762 4 3.1762
C(6) 4.2001 0 0 0 0.0139
0.1007 0 0 -0.1682 0
0.3059 0 0 0.2299 0 0 0
-0.0455 0 0 -0.0352 0 0 0 -0.0117 0
0.995(4) 1 1 1 1 1
2 3.1762 2 3.1762 2 3.1762 3 3.1762 4 3.1762
C(7) 4.6792 0 0 0 -0.0725
-0.094 0 0 0 0
0.3386 0 0 0 0 0 -0.2029
0.1151 0 0 0 0 0 0.0711 0 0
0.937(2) 1 1 1 1 1
2 3.1762 2 3.1762 2 3.1762 3 3.1762 4 3.1762
C(8) 4.6792 0 0 0 -0.0725
-0.094 0 0 0 0
0.3386 0 0 0 0 0 -0.2029
0.1151 0 0 0 0 0 0.0711 0 0
0.937(2) 1 1 1 1 1
2 3.1762 2 3.1762 2 3.1762 3 3.1762 4 3.1762
C(9) 4.6792 0 0 0 -0.0725
-0.094 0 0 0 0
0.3386 0 0 0 0 0 -0.2029
0.1151 0 0 0 0 0 0.0711 0 0
0.937(2) 1 1 1 1 1
2 3.1762 2 3.1762 2 3.1762 3 3.1762 4 3.1762
C(10) 4.6792 0 0 0 -0.0725
-0.094 0 0 0 0
0.3386 0 0 0 0 0 -0.2029
0.1151 0 0 0 0 0 0.0711 0 0
0.937(2) 1 1 1 1 1
2 3.1762 2 3.1762 2 3.1762 3 3.1762 4 3.1762
H(2A) 0.815(8) 0 0 0 0.089(4)
0 0 0 0 0
0 0 0 0 0 0 0
0 0 0 0 0 0 0 0 0
1.1 1.13 1.13 1.13 1.13 1.13
0 2 1 2 2 2 3 2 4 2
H(2B) 0.8154 0 0 0 0.0885
0 0 0 0 0
0 0 0 0 0 0 0
0 0 0 0 0 0 0 0 0
1.1 1.13 1.13 1.13 1.13 1.13
0 2 1 2 2 2 3 2 4 2
H(2C) 0.8154 0 0 0 0.0885
0 0 0 0 0
0 0 0 0 0 0 0
0 0 0 0 0 0 0 0 0
1.1 1.13 1.13 1.13 1.13 1.13
0 2 1 2 2 2 3 2 4 2
H(3A) 0.8154 0 0 0 0.0885
0 0 0 0 0
0 0 0 0 0 0 0
0 0 0 0 0 0 0 0 0
1.1 1.13 1.13 1.13 1.13 1.13
0 2 1 2 2 2 3 2 4 2
H(3B) 0.8154 0 0 0 0.0885
0 0 0 0 0
0 0 0 0 0 0 0
0 0 0 0 0 0 0 0 0
1.1 1.13 1.13 1.13 1.13 1.13
0 2 1 2 2 2 3 2 4 2
H(3C) 0.8154 0 0 0 0.0885
0 0 0 0 0
0 0 0 0 0 0 0
0 0 0 0 0 0 0 0 0
1.1 1.13 1.13 1.13 1.13 1.13
0 2 1 2 2 2 3 2 4 2
H(4A) 0.8154 0 0 0 0.0885
0 0 0 0 0
0 0 0 0 0 0 0
0 0 0 0 0 0 0 0 0
1.1 1.13 1.13 1.13 1.13 1.13
0 2 1 2 2 2 3 2 4 2
H(4B) 0.8154 0 0 0 0.0885
0 0 0 0 0
0 0 0 0 0 0 0
0 0 0 0 0 0 0 0 0
1.1 1.13 1.13 1.13 1.13 1.13
0 2 1 2 2 2 3 2 4 2
H(4C) 0.8154 0 0 0 0.0885
0 0 0 0 0
0 0 0 0 0 0 0
0 0 0 0 0 0 0 0 0
1.1 1.13 1.13 1.13 1.13 1.13
0 2 1 2 2 2 3 2 4 2
H(5A) 0.8154 0 0 0 0.0885
0 0 0 0 0
0 0 0 0 0 0 0
0 0 0 0 0 0 0 0 0
1.1 1.13 1.13 1.13 1.13 1.13
0 2 1 2 2 2 3 2 4 2
H(5B) 0.8154 0 0 0 0.0885
0 0 0 0 0
0 0 0 0 0 0 0
0 0 0 0 0 0 0 0 0
1.1 1.13 1.13 1.13 1.13 1.13
0 2 1 2 2 2 3 2 4 2
H(5C) 0.8154 0 0 0 0.0885
0 0 0 0 0
0 0 0 0 0 0 0
0 0 0 0 0 0 0 0 0
1.1 1.13 1.13 1.13 1.13 1.13
0 2 1 2 2 2 3 2 4 2
H(7A) 0.8154 0 0 0 0.0885
0 0 0 0 0
0 0 0 0 0 0 0
0 0 0 0 0 0 0 0 0
1.1 1.13 1.13 1.13 1.13 1.13
0 2 1 2 2 2 3 2 4 2
H(7B) 0.8154 0 0 0 0.0885
0 0 0 0 0
0 0 0 0 0 0 0
0 0 0 0 0 0 0 0 0
1.1 1.13 1.13 1.13 1.13 1.13
0 2 1 2 2 2 3 2 4 2
H(7C) 0.8154 0 0 0 0.0885
0 0 0 0 0
0 0 0 0 0 0 0
0 0 0 0 0 0 0 0 0
1.1 1.13 1.13 1.13 1.13 1.13
0 2 1 2 2 2 3 2 4 2
H(8A) 0.8154 0 0 0 0.0885
0 0 0 0 0
0 0 0 0 0 0 0
0 0 0 0 0 0 0 0 0
1.1 1.13 1.13 1.13 1.13 1.13
0 2 1 2 2 2 3 2 4 2
H(8B) 0.8154 0 0 0 0.0885
0 0 0 0 0
0 0 0 0 0 0 0
0 0 0 0 0 0 0 0 0
1.1 1.13 1.13 1.13 1.13 1.13
0 2 1 2 2 2 3 2 4 2
H(8C) 0.8154 0 0 0 0.0885
0 0 0 0 0
0 0 0 0 0 0 0
0 0 0 0 0 0 0 0 0
1.1 1.13 1.13 1.13 1.13 1.13
0 2 1 2 2 2 3 2 4 2
H(9A) 0.8154 0 0 0 0.0885
0 0 0 0 0
0 0 0 0 0 0 0
0 0 0 0 0 0 0 0 0
1.1 1.13 1.13 1.13 1.13 1.13
0 2 1 2 2 2 3 2 4 2
H(9B) 0.8154 0 0 0 0.0885
0 0 0 0 0
0 0 0 0 0 0 0
0 0 0 0 0 0 0 0 0
1.1 1.13 1.13 1.13 1.13 1.13
0 2 1 2 2 2 3 2 4 2
H(9C) 0.8154 0 0 0 0.0885
0 0 0 0 0
0 0 0 0 0 0 0
0 0 0 0 0 0 0 0 0
1.1 1.13 1.13 1.13 1.13 1.13
0 2 1 2 2 2 3 2 4 2
H(10A) 0.8154 0 0 0 0.0885
0 0 0 0 0
0 0 0 0 0 0 0
0 0 0 0 0 0 0 0 0
1.1 1.13 1.13 1.13 1.13 1.13
0 2 1 2 2 2 3 2 4 2
H(10B) 0.8154 0 0 0 0.0885
0 0 0 0 0
0 0 0 0 0 0 0
0 0 0 0 0 0 0 0 0
1.1 1.13 1.13 1.13 1.13 1.13
0 2 1 2 2 2 3 2 4 2
H(10C) 0.8154 0 0 0 0.0885
0 0 0 0 0
0 0 0 0 0 0 0
0 0 0 0 0 0 0 0 0
1.1 1.13 1.13 1.13 1.13 1.13
0 2 1 2 2 2 3 2 4 2

##
# Local CIF definition in XD - local coordinate systems
##

loop_
_atom_local_axes_atom_label
_atom_local_axes_atom0
_atom_local_axes_ax1
_atom_local_axes_atom1
_atom_local_axes_atom2
_atom_local_axes_ax2
BR(1)      CO(1)       Z           BR(1)       H(9C)       Y
BR(2)      CO(1)       Z           BR(2)       H(10A)      Y
CO(1)      DUM1        Z           CO(1)       DUM0        Y
S(1)       C(1)        Z           S(1)        CO(1)       Y
S(2)       C(6)        Z           S(2)        CO(1)       Y
N(1)       C(1)        Z           N(1)        C(2)        Y
N(2)       C(1)        Z           N(2)        C(4)        X
N(3)       C(6)        Z           N(3)        C(9)        X
N(4)       C(6)        Z           N(4)        C(7)        X
C(1)       S(1)        Z           C(1)        N(1)        Y
C(2)       N(1)        Z           C(2)        H(2A)       Y
C(3)       N(1)        Z           C(3)        H(3A)       Y
C(4)       N(2)        Z           C(4)        H(4A)       Y
C(5)       N(2)        Z           C(5)        H(5A)       Y
C(6)       S(2)        Z           C(6)        N(3)        Y
C(7)       N(4)        Z           C(7)        H(7A)       Y
C(8)       N(4)        Z           C(8)        H(8A)       Y
C(9)       N(3)        Z           C(9)        H(9A)       Y
C(10)      N(3)        Z           C(10)       H(10A)      Y
H(2A)      C(2)        Z           H(2A)       H(2C)       Y
H(2B)      C(2)        Z           H(2B)       H(2C)       Y
H(2C)      C(2)        Z           H(2C)       H(2B)       Y
H(3A)      C(3)        Z           H(3A)       H(3B)       Y
H(3B)      C(3)        Z           H(3B)       H(3A)       Y
H(3C)      C(3)        Z           H(3C)       H(3B)       Y
H(4A)      C(4)        Z           H(4A)       H(4C)       Y
H(4B)      C(4)        Z           H(4B)       H(4A)       Y
H(4C)      C(4)        Z           H(4C)       H(4A)       Y
H(5A)      C(5)        Z           H(5A)       H(5B)       Y
H(5B)      C(5)        Z           H(5B)       H(5A)       Y
H(5C)      C(5)        Z           H(5C)       H(5B)       Y
H(7A)      C(7)        Z           H(7A)       H(7C)       Y
H(7B)      C(7)        Z           H(7B)       H(7C)       Y
H(7C)      C(7)        Z           H(7C)       H(7A)       Y
H(8A)      C(8)        Z           H(8A)       H(8B)       Y
H(8B)      C(8)        Z           H(8B)       H(8A)       Y
H(8C)      C(8)        Z           H(8C)       H(8A)       Y
H(9A)      C(9)        Z           H(9A)       H(9C)       Y
H(9B)      C(9)        Z           H(9B)       H(9C)       Y
H(9C)      C(9)        Z           H(9C)       H(9B)       Y
H(10A)     C(10)       Z           H(10A)      H(10C)      Y
H(10B)     C(10)       Z           H(10B)      H(10C)      Y
H(10C)     C(10)       Z           H(10C)      H(10A)      Y
